# Supplementary material for: DNA methylation subgroups and the CpG island methylator phenotype in gastric cancer: a comprehensive profiling approach
Source: BMC Gastroenterol. 2014 Mar 28;14:55. doi: 10.1186/1471-230X-14-55 (PMC3986689; doi:10.1186/1471-230X-14-55)
Supplement: Additional file 2 — List of 219 CpG sites differentially methylated between tumor and matched tumor-adjacent gastric tissues. [file 1471-230X-14-55-S2.xls]

## Sheet: Sheet1
Probe	Gene	Average β-value in Tumors	Average β-value in Normal Tissue	P-value (corrected)	Tumor status	CpG Island	CpG Coordinate	Distance to TSS	Input_Sequence
HOXA5_P1324_F	HOXA5	0.715541	0.306426	4.4815e-14	Hypermethylated	Y	27151136	-1324	CCGGGCTGTAATGTTCCACCCG[CG]CCCAGGTTAACTCGCCTCGGCTGAGGC
SFRP1_P157_F	SFRP1	0.692357	0.228014	3.40309e-14	Hypermethylated	Y	41286294	-157	GCGGGTTCGGTTTACTAGAACCAGA[CG]CGGCTCAACACCCCTTAAAAAACA
CCNA1_P216_F	CCNA1	0.578915	0.154815	2.41347e-14	Hypermethylated	Y	35904417	-216	CGCCGCTGATTGGCCGATTCAACAGACG[CG]GGTGGGCAGCTCAGCCGCATCG
TWIST1_E117_R	TWIST1	0.710267	0.158326	1.11692e-13	Hypermethylated	Y	19123703	117	GATGGCCCCGAGGTCCAAAAAGAAAG[CG]CCCAACGGCTGGACGCACACCCC
NPY_E31_R	NPY	0.681498	0.33368	2.88662e-13	Hypermethylated	Y	24290365	31	TGGCTCTCACCCCTCGGAGA[CG]CTCGCCCGACAGCATAGTACTTGCCG
NPY_P295_F	NPY	0.748617	0.261913	4.14839e-13	Hypermethylated	Y	24290039	-295	GAAGGAAAGAAGGAAAGCAGGGAT[CG]GGCACTGCCCGAGGGCAGATACT
EYA4_E277_F	EYA4	0.759042	0.333794	1.16833e-12	Hypermethylated	Y	133604483	277	GAGGCACAGCGCGAAGGGGAAACTT[CG]ACACTGGAAGGAACGAGAATAAA
NPY_P91_F	NPY	0.421791	0.104174	1.23645e-12	Hypermethylated	Y	24290243	-91	CGCCACTCAGGGGCGGGAAGTGG[CG]GGTGGGAGTCACCCAAGCGT
SLIT2_E111_R	SLIT2	0.635966	0.256731	4.08192e-12	Hypermethylated	Y	19864444	111	CACTCTGGGTTGCTAGCCCCGC[CG]GGCACTGGGCCTCAGACACTGCGCGGTT
TWIST1_P44_R	TWIST1	0.675607	0.171871	4.27389e-12	Hypermethylated	Y	19123864	-44	GGGGGCAGCAGTGTCATTGGCCTGA[CG]TGAGGAGGAGGGACTTTT
MDR1_seq_42_S300_R	MDR1	0.539817	0.156208	1.23212e-11	Hypermethylated	Y	87068270	.	CGGATTGACTGAATGCTGATTCCT[CG]AGAAACTGCGAAACAGGTTGAAT
SOX1_P294_F	SOX1	0.823727	0.417233	1.52077e-11	Hypermethylated	Y	111769620	-294	GGGCCGGGCCCAGCGCACCGCTCC[CG]GCCCCAAAAGCGGAGCTGCAACTT
NTRK3_E131_F	NTRK3	0.57836	0.165764	2.1295e-11	Hypermethylated	Y	86600534	131	CCTCTGCCTTTGAAACGCCGAG[CG]ATCAGATGCAAAATCCTTCAGCGTCTG
FLT4_E206_F	FLT4	0.308688	0.0844803	2.84401e-11	Hypermethylated	Y	180008966	206	CGTGCTCCCCTCAGGCGTC[CG]CGCACCAGGGCCACCGTGTCCC
RASGRF1_E16_F	RASGRF1	0.495358	0.120395	3.02424e-11	Hypermethylated	Y	77169879	16	GCGACGTGGCCATCATTCAGC[CG]GATCCCCTTCTGCATGGTGCTCAGAGG
TFPI2_P9_F	TFPI2	0.563836	0.171507	4.26033e-11	Hypermethylated	Y	93358010	-9	GAGGTGCGCGGCTTTCTGCTCCAGG[CG]GCCCGGGTGCCCGCTTTATGCGGGG
TMEFF2_E94_R	TMEFF2	0.570325	0.134352	4.37083e-11	Hypermethylated	Y	192767795	94	GGAAGCCGGAGGACAGGAGGAGA[CG]GGAGTCCAGGGGCAGACGA
BMP3_E147_F	BMP3	0.504262	0.195521	4.98384e-11	Hypermethylated	Y	82171290	147	ACCTGTCAGGCTGCGCTGGGTCAG[CG]CAGCAAGTGGGGCTGGCCGCTA
TWIST1_P355_R	TWIST1	0.55291	0.232306	7.73405e-11	Hypermethylated	Y	19124175	-355	TCCTGGCCGCGGTGGCAGCCCCATC[CG]GAGTGGCTGTGACAGCAGCAATG
FLT3_E326_R	FLT3	0.688681	0.197707	1.20297e-10	Hypermethylated	Y	27572379	326	CGCGGCCCGAGCCAGAGGAGAGACTT[CG]GAGAAGAGGGAAGAGGAC
ADAMTS12_E52_R	ADAMTS12	0.489452	0.207063	1.55354e-10	Hypermethylated	Y	33927829	52	AGATGCAGGGGTGCATGGTCAGGCG[CG]AGAAGGCAGCGACTGCAAAGCTGCC
FLT3_P302_F	FLT3	0.496452	0.0830375	1.67313e-10	Hypermethylated	Y	27573007	-302	AGTTGCACTGGCTCCGCGGCTCTGC[CG]CCTTGCTGCCCCTGTGAGTCCCCGA
GAS7_E148_F	GAS7	0.685806	0.261721	1.80187e-10	Hypermethylated	Y	10042445	148	CCGGACATGGCCTTGGCGCC[CG]GGTTCACAGCGCAGCCTGCATTCC
ADCYAP1_P455_R	ADCYAP1	0.516827	0.189563	1.89001e-10	Hypermethylated	Y	894932	-455	TCCTGCTGCTCCCGCTGGTTCCTG[CG]GCTTCTGCTCAGACACCAACGCCA
KDR_E79_F	KDR	0.459999	0.181804	2.81401e-10	Hypermethylated	Y	55686440	79	AGGCTGCCAGACGGACTTTCTGCGG[CG]CGCAAGTGATGCCCGGCGCAGGCAGA
SOX1_P1018_R	SOX1	0.496002	0.156465	3.2101e-10	Hypermethylated	Y	111768896	-1018	CACGACGATCCTTTCTTAGTCTT[CG]CTTTTCAACCCAATCGTTAATCATT
GDF10_P95_R	GDF10	0.636741	0.327879	3.23615e-10	Hypermethylated	Y	48059267	-95	CTCCCCAGCCGAGAGCCCGAGACCCAGCCC[CG]CAGCCGGCTCCTGTGTGTCGG
NPR2_P618_F	NPR2	0.561568	0.247242	3.23844e-10	Hypermethylated	Y	35781788	-618	CGCCGTAGCTCCGGATGGGACCAG[CG]CCCGGGCCCGTTAGTCCAAGCAGG
PLXDC2_E337_F	PLXDC2	0.653354	0.242917	3.48324e-10	Hypermethylated	Y	20145715	337	GCTGCCCGAGTGGAACCGACAGTTTG[CG]AGCCTCGGCTGCAAGTGGCCTC
TFPI2_P152_R	TFPI2	0.590108	0.189964	3.44793e-10	Hypermethylated	Y	93358153	-152	TGTGTAAGAGGGAGAGGAATTCCC[CG]CCAAGTTGAAAAGTTGAACCTGCCT
ESR1_P151_R	ESR1	0.715178	0.330908	4.01658e-10	Hypermethylated	Y	152170228	-151	GGCCCCTGGATCCGTCTTT[CG]CGTTTATTTTAAGCCCAGTCTTCCCT
GSTM2_E153_F	GSTM2	0.591356	0.189586	6.62956e-10	Hypermethylated	Y	110012367	153	GGGAAGTGTGGAGCAGCTGCAGGA[CG]GGCTCTAGGGACGGTTCC
EYA4_P508_F	EYA4	0.459942	0.162012	1.01153e-09	Hypermethylated	Y	133603698	-508	AAAGGAGTCCGGCAGGGGGCC[CG]CAGTGGCCTGCACAGGGGAACT
ASCL2_P609_R	ASCL2	0.441735	0.737617	1.63792e-09	Hypomethylated	Y	2249367	-609	GGGCCTGGAGGTCTGCACCCGAC[CG]CCTTGTGCCAGGACGGTCAGGT
TFPI2_E141_F	TFPI2	0.330757	0.05953	1.784e-09	Hypermethylated	Y	93357860	141	AGATACCTGTTGGCTCCTGAGCAGCAT[CG]CCCAGTGCAGCCTCCGTCAGGAA
GABRB3_E42_F	GABRB3	0.536586	0.190223	1.95697e-09	Hypermethylated	Y	24569978	42	CGGAGCACATGGCGCTGTTCCTC[CG]GCCTAACCTGCTGGGATCCGCTCTCC
NTRK3_P636_R	NTRK3	0.480339	0.149936	2.11942e-09	Hypermethylated	Y	86601301	-636	CGCTAGCCGCAGCCCGGGGGAAAC[CG]AGACCGAAGGGAAAAAGTTGCA
HS3ST2_E145_R	HS3ST2	0.794569	0.434112	2.42726e-09	Hypermethylated	Y	22733506	145	CGCAGGCTGCTCTTCGCCTTCA[CG]CTCTCGCTCTCCTGCACTTACCTGTGTTAC
TPEF_seq_44_S88_R	TPEF	0.633972	0.316925	2.45475e-09	Hypermethylated	Y	192767395	494	GTAGGGAAAGCAGCGAGCTTCACCGGG[CG]GGCTACGATGAGTAGCATGACGG
WNT2_E109_R	WNT2	0.449008	0.0861297	3.27564e-09	Hypermethylated	Y	116750470	109	AAAGTTTCAAACGATGGGCCCAGCGAG[CG]ATAAAGGCCAGCCCGGACCGCCT
TMEFF2_P152_R	TMEFF2	0.632398	0.387468	3.21147e-09	Hypermethylated	Y	192768041	-152	GAGGTGCAAGGATGCAAGGAGGAGG[CG]GCCGCGGAAGCCACAGATGGG
SEZ6L_P249_F	SEZ6L	0.412256	0.116442	4.38729e-09	Hypermethylated	Y	24895231	-249	GCTCCCAGGACGCAAGGGGAATTGG[CG]TTAAACTTTGCAGGGCCGACGG
CDH11_E102_R	CDH11	0.464922	0.126925	4.60101e-09	Hypermethylated	Y	63713318	102	GAGGGTGGACGCAACCTCCGAGC[CG]CCAGTCCCTGGCGCAGGGCAAGCG
HOXA9_E252_R	HOXA9	0.867463	0.523128	4.92737e-09	Hypermethylated	Y	27171422	252	TGGGTTCCACGAGGCGCCAAACACCGT[CG]CCTTGGACTGGAAGCTGCACG
CCNA1_E7_F	CCNA1	0.72207	0.323502	5.40674e-09	Hypermethylated	Y	35904640	7	GCGATCCTCCAGTGCACTTGCCAGTTGTTC[CG]GACACATAGAAAGATAACGACGGGA
FLI1_E29_F	FLI1	0.542833	0.193246	5.83638e-09	Hypermethylated	Y	128069228	29	TGCACAGGGGAGTGAGGGCAGGG[CG]CTCGCAGGGGGCACGCAGGG
PGR_P790_F	PGR	0.58881	0.828277	5.88675e-09	Hypomethylated	N	100507255	-790	CACTAGCAGTTATTCCACATTTC[CG]CCTAAATCTCCCAGCAGCCACTAATAT
HOXA9_P1141_R	HOXA9	0.742088	0.464915	6.09461e-09	Hypermethylated	Y	27172815	-1141	CTACAAGTGGCATGAATGGAAGGCAAGTT[CG]GTTTGGGAAAAGGCAGCCTC
TPEF_seq_44_S36_F	TPEF	0.214761	0.0509995	7.43922e-09	Hypermethylated	Y	192767447	442	AGCAGCCAGCAAAAGCCCT[CG]CAAAGTGTCCAGCTGCTGCACTGCCGCGGG
FLT1_E444_F	FLT1	0.522312	0.183453	7.86345e-09	Hypermethylated	Y	27966788	444	CGCTGCAACTAGTGTCCCAGGTTCT[CG]CCGTAGCCAGCTTCTCCGGGCTACAG
ERN1_P809_R	ERN1	0.385301	0.614656	9.83883e-09	Hypomethylated	Y	59562017	-809	GGATGTGAAGTTTGAGATGGTCTG[CG]TCACAACTCGTTGGAGGGAGTG
AGTR1_P41_F	AGTR1	0.518783	0.172234	1.08729e-08	Hypermethylated	Y	149898314	-41	GGAGGAGGGAATGCAAAACAGAGCCT[CG]TCCCCGGAACCCAAGAAGCAGCAACGC
PI3_P1394_R	PI3	0.541373	0.790562	1.12262e-08	Hypomethylated	N	43235518	-1394	AAAGGCTTCCACAGTCTGACATT[CG]TTTATGTCTCCCTCAGTTTCAGGCTTGG
S100A2_E36_R	S100A2	0.387683	0.681321	1.22927e-08	Hypomethylated	N	151804894	36	CACAGTGGGAAGTGGGAGGTGT[CG]TGGGGACTGGGCATCCTG
TUSC3_E29_R	TUSC3	0.728389	0.372583	1.23601e-08	Hypermethylated	Y	15442130	29	CAGGTCTTCTCCCGGTGAAC[CG]GATGCTCTGTCAGTCTCCTCCTCTGCGTC
MYOD1_E156_F	MYOD1	0.644195	0.336235	1.27961e-08	Hypermethylated	Y	17697891	156	TGGGCGAAGCCAGGACCGTGCCG[CG]CCACCGCCAGGATATGGAGCTACTGTC
IRF5_E101_F	IRF5	0.285725	0.116512	1.29264e-08	Hypermethylated	Y	128365331	101	TGCTCCCTGGCGCAGCCACGCAGGCGCAC[CG]CAGACAGGTGGGTCCCGGCC
FGF5_E16_F	FGF5	0.493794	0.157987	1.32687e-08	Hypermethylated	Y	81406782	16	GGGTGAGGGGAAGCTTCGCAGG[CG]TGCACGGAGCAGTGAGATCACTGG
SEPT5_P441_F	SEPT5	0.539286	0.308759	1.56248e-08	Hypermethylated	Y	18081546	-441	GTCTGCTCGCAGAGCAGGTCTGCGCAGCAC[CG]AGCGGTCAGCAGGGGCAATGCT
VIM_P343_R	VIM	0.373677	0.0785732	1.55841e-08	Hypermethylated	Y	17310961	-343	GCCCCTTTGGCGTGGTGCCAC[CG]GACCCCTCTGGTTCAGTCCCA
PENK_E26_F	PENK	0.826111	0.570233	1.53375e-08	Hypermethylated	Y	57521117	26	TTCGAGCCTGCCTGGGCGCAGAA[CG]GGGTCCCTCGGCAGGACCCTC
FLT4_P180_R	FLT4	0.536764	0.211156	1.52068e-08	Hypermethylated	Y	180009352	-180	GGCGTCCGGTGCACCCGAGCAGTGCG[CG]CTCCGCACCACAGGGTCCGGGCC
TGFB3_E58_R	TGFB3	0.876811	0.664162	1.53976e-08	Hypermethylated	N	75517184	58	CAGGAAGCGCTGGCAACCCTGAGGA[CG]AAGAAGCGGACTGTGTGCCTT
SLIT2_P208_F	SLIT2	0.680197	0.372475	1.63263e-08	Hypermethylated	Y	19864125	-208	CCACTGGCATCGGATTTGCAGAAGCGTG[CG]TGGGATCAGAGGACCGCCCTC
SFRP1_E398_R	SFRP1	0.52852	0.209242	1.63784e-08	Hypermethylated	Y	41285739	398	TGTCCGACTGGAAGCTCACGTAGTCGTACT[CG]CTGGCCGAGCCCACGGCCAGAAG
WNT5A_P655_F	WNT5A	0.385764	0.0507777	2.00225e-08	Hypermethylated	Y	55497026	-655	CGTATCCCGTTCTTTCTCTCTT[CG]GGTTGATCTCTCTTTTCCCCGTTTT
NRG1_E74_F	NRG1	0.392412	0.10567	2.22996e-08	Hypermethylated	Y	32525369	74	GAAAAAGAGCCGGCGAGGAGTTCCC[CG]AAACTTGTTGGAACTCCGG
ADCYAP1_P398_F	ADCYAP1	0.588653	0.290802	2.21838e-08	Hypermethylated	Y	894989	-398	TGCCTCTCGGGTGGTGACTCCAG[CG]CAGGAACTTGAAGAAGCGCTTTG
CARD15_P665_F	CARD15	0.607147	0.833952	2.67274e-08	Hypomethylated	N	49287886	-665	ATTTCGCCTGAAGAGGGGAAGCC[CG]ACCAGGTAATAAAGGAGTAAGAGGAA
IGF2AS_E4_F	IGF2AS	0.431015	0.200288	2.83234e-08	Hypermethylated	Y	2118327	4	CGCCTCCCGGCGGAGTCCTAGGCC[CG]CGGGCTAGAGGCACTTTACCGCC
HS3ST2_P171_F	HS3ST2	0.650853	0.256445	3.05225e-08	Hypermethylated	Y	22733190	-171	GCCGCCCGGCTGCCCGGAGCCCCAT[CG]CCTAGGACCGGGAGATGCTG
NTRK3_P752_F	NTRK3	0.567254	0.22067	3.08464e-08	Hypermethylated	Y	86601417	-752	CCTTTCCACTTTTTGGCCCT[CG]CGCTACCCGGTTTTGCTGCAATCCGGA
TUSC3_P85_R	TUSC3	0.578993	0.26103	3.22058e-08	Hypermethylated	Y	15442016	-85	TCCTCTCCTCAGCGCTGGTC[CG]GGAAAGGCAAGCTCCGGGCGGGAGC
FRZB_P406_F	FRZB	0.346822	0.0573813	3.61742e-08	Hypermethylated	Y	183440149	-406	GGGACGTCTGTGCCTCTGCCCGGG[CG]GCTCTGCACTTTCCTACCTCCCGC
HS3ST2_P546_F	HS3ST2	0.441543	0.186189	5.51063e-08	Hypermethylated	Y	22732815	-546	GCCCCAAAGCTGGCCTGGGGCTC[CG]TAGGGAGTGGCCTGCATGG
NRG1_P558_R	NRG1	0.483446	0.199568	6.39987e-08	Hypermethylated	Y	32524737	-558	AGCGCAACCTAGCATCTTTAAGGTT[CG]CTTAGCCCTTCCTGTGCACCTGGAAGG
DLC1_E276_F	DLC1	0.585755	0.815078	6.69157e-08	Hypomethylated	N	13416490	276	AGTCCATAGCGTCTTACCTAGACAA[CG]AGGAGCTGAAACGCCAAGGCATGACACTGC
DLK1_E227_R	DLK1	0.779984	0.46824	6.62777e-08	Hypermethylated	Y	100263209	227	CGCGTCCTCTTGCTCCTGCTGGCTTT[CG]GCCACAGCACCTATGGTGAGTTCCC
FLT1_P302_F	FLT1	0.522507	0.199361	8.20796e-08	Hypermethylated	Y	27967534	-302	GCAGGTTCAGGGTCTTTGCTCCG[CG]CCCTCTTGCCCTTGCCCCTCC
ERBB4_P255_F	ERBB4	0.444378	0.138944	9.17513e-08	Hypermethylated	Y	213111787	-255	CGGACTGTGCAGCTATTTCCCCG[CG]TGAGCCTTCGCTTGCTCGCTCCCTC
EYA4_P794_F	EYA4	0.830406	0.604494	9.44365e-08	Hypermethylated	Y	133603412	-794	TCAGCAATGTGCCTAGAGAAGCTCTGACGC[CG]CCTTGGAAGTAAGTCGTTGCTG
CSF3R_P8_F	CSF3R	0.62139	0.828303	1.02792e-07	Hypomethylated	N	36721104	-8	GCTTCTCTCCCCGAGCTCTGT[CG]TTAATGGCTCAGCCTCTGACAGGCCCG
CDH11_P203_R	CDH11	0.430721	0.174491	1.10036e-07	Hypermethylated	Y	63713623	-203	GAGAAGCCGAGGCTGCGAGAGGCAG[CG]AGATGGGCCTCGCAGAGGCT
ER_seq_a1_S60_F	ER	0.47717	0.201862	1.26262e-07	Hypermethylated	Y	152170860	481	CCCCCTGGAGCGGCCCCTGGG[CG]AGGTGTACCTGGACAGCAGCAAGCCCG
FGF8_P473_F	FGF8	0.232842	0.0609345	1.37628e-07	Hypermethylated	Y	103526290	-473	GCCTGGAGCGCCCGAGTCTGG[CG]GGTCTGGGTCTCCGCCTCCGGGCC
GDF10_E39_F	GDF10	0.628357	0.427853	1.46252e-07	Hypermethylated	Y	48059133	39	GACCTCTGGGGCTGCAGCTGACAGGGT[CG]TCCCTGGCCCGGCTGCCGTGTGCGTGC
FES_P223_R	FES	0.323854	0.047709	1.72784e-07	Hypermethylated	Y	89228490	-223	CGCTGCCGGGCCCTGGGGCCTG[CG]GGGCGCGGGCGGCTCTTGGCTGGGCCATT
WT1_E32_F	WT1	0.606144	0.234697	1.91376e-07	Hypermethylated	Y	32413631	32	CGGAGAGCCCCCGGGTGTGGG[CG]CTGCCTTGAACTCCTTACCCCAGCTG
CD2_P68_F	CD2	0.645067	0.845766	1.89643e-07	Hypomethylated	N	117098557	-68	TGTAAAGAGAGGCACGTGGTTAAGCTCT[CG]GGGTGTGGACTCCACCAGTC
GSTM2_P109_R	GSTM2	0.499455	0.21523	2.17443e-07	Hypermethylated	N	110012105	-109	ATCCTACTCCTAGCCCCATGAG[CG]CGCTCCAGGCCTCCAGATTGGCC
GSTM2_P453_R	GSTM2	0.761954	0.509046	2.15177e-07	Hypermethylated	N	110011761	-453	CCTTGCCTGTGTTGTCCTTCCCA[CG]TTAGGTCTGTCATGCCACGTATGTCCGCAG
KDR_P445_R	KDR	0.428986	0.162248	2.25667e-07	Hypermethylated	Y	55686964	-445	TGCAGCAGTTTGGAGCCACAAGGGAGAAG[CG]GATACTCAGCCAAGTATGCCGGGTC
FLI1_P620_R	FLI1	0.351309	0.0496097	2.24666e-07	Hypermethylated	Y	128068579	-620	GAGTCTTCCCCGGCAGTAGG[CG]CTGGGTTACCCGCAGCCCTAGCCA
ALK_E183_R	ALK	0.445723	0.200739	2.7175e-07	Hypermethylated	Y	29997753	183	TTCGCAGGCACTGGAGCGGCCCCGG[CG]GCAGCAGCTGAGGGCGTTCAGG
GABRB3_P92_F	GABRB3	0.727737	0.538401	2.74411e-07	Hypermethylated	Y	24570112	-92	CTTCCAGCCCCTGCCGTGG[CG]GCCCTATTTTTCATTTATACAATTGGACCT
DAB2IP_E18_R	DAB2IP	0.37724	0.0875027	2.91355e-07	Hypermethylated	Y	123501488	18	GAGCCAGCCCAAGCTGGAC[CG]CAACCACAGCTTCCGCCACATC
CHFR_P501_F	CHFR	0.400427	0.0730077	2.92216e-07	Hypermethylated	Y	131974758	-501	CGTTTTGCGGGGTCTTCCTGTTCTGAA[CG]CGCGTAACTTTTGCCTCAGTATCTCACTTC
FANCA_P1006_R	FANCA	0.76687	0.947	3.63467e-07	Hypomethylated	Y	88411572	-1006	CCTCTGGCAGTGGCCTTGGAACCAC[CG]AAGGGATTCAGCCGAAGGGC
DLC1_P695_F	DLC1	0.492718	0.683279	4.16501e-07	Hypomethylated	N	13417461	-695	ACAACTGCTTCCATCTAGCATGGCAG[CG]TTCCTGAATCACATCTCTAAAGCCGCT
CDH13_E102_F	CDH13	0.569026	0.272073	4.53141e-07	Hypermethylated	Y	81218181	102	GTGCATGAATGAAAACGCCGCCGGG[CG]CTTCTAGTCGGACAAAATGCAGCCGA
TCF4_P175_R	TCF4	0.483442	0.13265	5.1843e-07	Hypermethylated	Y	51406615	-175	TCGGGCAGGCTAGGATGCATCCCCCT[CG]CACCCACCCCGAGGGGAAAAAA
TIAM1_P117_F	TIAM1	0.382834	0.118178	5.22453e-07	Hypermethylated	Y	31853278	-117	AACCCGCTCGTGGTCTGCCAAT[CG]GAGCTGTCAGGGCCCCTCCGCC
RAN_P581_R	RAN	0.533894	0.722878	5.50025e-07	Hypomethylated	Y	129921940	-581	GGGTGCATCCCTCTCTGGTTCCT[CG]CTCTCCAACTGGCCCTGGTCCTGGGG
SMO_P455_R	SMO	0.385489	0.122736	5.93589e-07	Hypermethylated	Y	128615494	-455	CCGAGTCTCTCCTTGCAGGTC[CG]GCCCACGATTTCCACTCATCTC
ESR1_E298_R	ESR1	0.480161	0.201108	6.42815e-07	Hypermethylated	Y	152170677	298	GGCTGTGCTCTTTTTCCAGGTGGCC[CG]CCGGTTTCTGAGCCTTCTGCCCTGCGG
MYH11_P22_F	MYH11	0.480747	0.116024	6.52119e-07	Hypermethylated	Y	15858391	-22	GGAGCGTCCAAATCTCCCTG[CG]CGTCCTCGGACGCCTCTCTTTATAGAC
WNT2_P217_F	WNT2	0.573253	0.274413	6.73384e-07	Hypermethylated	Y	116750796	-217	AGAGCATCCGTGGGCTCTCGGAG[CG]TGCGTTCCGGATTGCCGAGGCCAT
DIO3_P90_F	DIO3	0.559773	0.351163	7.50757e-07	Hypermethylated	Y	101097351	-90	GCGGCAGCGGCTGCCGGAGTCCCC[CG]CCCCCGAGAGCTGGCTGCGG
FGF2_P229_F	FGF2	0.607636	0.354163	7.59572e-07	Hypermethylated	Y	123967084	-229	GTCACGGCTGGTTGCGCAGCAAAAGCCC[CG]CAGTGTGGAGAAAGCCTAAACGTG
MOS_E60_R	MOS	0.725746	0.455754	8.21064e-07	Hypermethylated	Y	57189035	60	GAGGGACTGCTGCAGGGCCGCG[CG]TCCACCGATGGGGAAAACTCG
GUCY2D_E419_R	GUCY2D	0.398373	0.149053	9.20469e-07	Hypermethylated	Y	7847132	419	CGGGTGGGCTTCCGGACCC[CG]GGCTCTGCGGTCCCGCGTGGTGGGCTCC
PLXDC2_P914_R	PLXDC2	0.492751	0.237571	9.12556e-07	Hypermethylated	Y	20144464	-914	CCTGTTCCTTTAAACTCTCGCTTT[CG]CCCCCGCTGACACTTTGCAAAGCC
FGF12_E61_R	FGF12	0.469711	0.208248	9.17974e-07	Hypermethylated	Y	193928005	61	AGCTGCAGGCAGGAGCTGTCCTCCGAG[CG]TGGTGCTGCAGGTGTAGTGACAG
TIAM1_P188_R	TIAM1	0.37664	0.115839	9.16938e-07	Hypermethylated	Y	31853349	-188	GGAGCCCGTGGGAAACCGAGCTC[CG]ATTGGGCCGCCTGACAATCGC
NEFL_P209_R	NEFL	0.816257	0.512182	9.91952e-07	Hypermethylated	Y	24870155	-209	GGGGCAGCGCGCTGCTGCAGCCAAGG[CG]AGGATTCTGCGCAAAAGGGA
SERPINE1_E189_R	SERPINE1	0.423384	0.231592	9.87205e-07	Hypermethylated	Y	100557361	189	CGCTATTCCTCTATTTTCTTTTCCT[CG]GACCTGCAGCCTTGGGTCGACCCTGC
IL16_P93_R	IL16	0.394942	0.632643	1.24853e-06	Hypomethylated	N	79262162	-93	CTCATATTCAAATACTCCCAGC[CG]AGAAGCTGCCATCGATCCTCCCATG
AGTR1_P154_F	AGTR1	0.578683	0.247685	1.25152e-06	Hypermethylated	Y	149898201	-154	GGTGAACGCTGATCTGATAGTTGACA[CG]GGACGACTGTGGCATCATCCT
SEMA3C_P642_F	SEMA3C	0.251061	0.499292	1.29611e-06	Hypomethylated	N	80387245	-642	CAGTAATTCTGTTGACCCCTCCA[CG]TTGACTCATATCCAGTACGTTGTCCCC
CSPG2_E38_F	CSPG2	0.462069	0.159556	1.65255e-06	Hypermethylated	Y	82803377	38	TCTGGGGAAGAACTCCAGGCGTG[CG]GACGCAACAGCCGAGAACATTAGGTG
DES_E228_R	DES	0.388433	0.189157	1.90674e-06	Hypermethylated	Y	219991571	228	GGCTCTAAGGGCTCCTCCAGCT[CG]GTGACGTCCCGCGTGTACCAGGTGTC
ERBB4_P541_F	ERBB4	0.454182	0.162021	2.34185e-06	Hypermethylated	Y	213112073	-541	CCTCACACTTGTCCGGCGGCTG[CG]GTAATTAAAGCTCCGAGCGTCATTTCC
CD34_P780_R	CD34	0.655795	0.824464	2.33327e-06	Hypomethylated	N	206152086	-780	GGCAGCCTAGTCTTGGGGACGTAGAGA[CG]GGAGAAAGGAGAAGCCAGCCT
EPHA7_P205_R	EPHA7	0.406484	0.21655	2.32317e-06	Hypermethylated	Y	94186198	-205	GTCCGAGGCAGGAGCCAATCGGTGC[CG]AGCGGAGTCAGGTTGCTGGT
ERG_E28_F	ERG	0.577889	0.267988	2.55074e-06	Hypermethylated	Y	38955460	28	AAAATCCAGCTTACCTGAGCGC[CG]CTCCTCTTCTCTCATGTCCCTCGG
POMC_P53_F	POMC	0.264921	0.0405953	2.58192e-06	Hypermethylated	Y	25245009	-53	ACTTGCCGAGCTCTCCTGGTGGGCG[CG]GGACTTTGACCTTCCCGGCAGCAC
SMO_E57_F	SMO	0.295215	0.0325803	2.82612e-06	Hypermethylated	Y	128616006	57	TTGGGGAGTCGTGCATCCCGTTC[CG]GGCCTCCGCAGCCCAACATGGGC
CPA4_E20_F	CPA4	0.350914	0.529802	2.86039e-06	Hypomethylated	N	129720250	20	CTTGACTCAGCCACTGTATGACTGACTCCC[CG]GGGACATGAGGTGGATACT
TCF4_P317_F	TCF4	0.655409	0.372731	3.92495e-06	Hypermethylated	Y	51406757	-317	CCTGAACAGTTCAGTTTTTGCC[CG]TTGCATCCCTCGGAGGCACTTTGAAA
INS_P248_F	INS	0.72244	0.907421	4.29343e-06	Hypomethylated	N	2139248	-248	CATTAGAGTCTTAACCAGGGGCC[CG]GTGGCCAGACCTGTCCCTGCTCACA
FES_E34_R	FES	0.220055	0.0451022	4.60031e-06	Hypermethylated	Y	89228747	34	GCACCGGGCCTGAGTCGGTC[CG]AGGCCGTCCCAGGAGCAGCTGCC
FGF12_P210_R	FGF12	0.351144	0.13714	4.71557e-06	Hypermethylated	Y	193928276	-210	AAACTAGAAAATGGATTGGACTAGTACTG[CG]TGCATCAGGACGAATTACTGAAGTCT
GLI3_P453_R	GLI3	0.461288	0.181051	4.97862e-06	Hypermethylated	Y	42242165	-453	GAAGCCTGGGGTGCAGCGCCTCT[CG]GGGGACGGCATCTTACAGAAG
ALPL_P433_F	ALPL	0.649471	0.40353	5.1377e-06	Hypermethylated	Y	21708023	-433	GAGAGACAGGGACACGTGGGCAGAGA[CG]GATAAAGACAGAGACCCAGAGAAAGCC
NGFR_E328_F	NGFR	0.395875	0.128629	5.18893e-06	Hypermethylated	Y	44927994	328	AAGGACCTCTGATGCCGGGACCA[CG]AAGGAGGGTCTAGGGTTC
ALPL_P278_F	ALPL	0.225411	0.0376237	5.371e-06	Hypermethylated	Y	21708178	-278	TGCCGACGGTAAAGACAAAACAGGAGACG[CG]CGCAAGGAGCAGGTCAGAGCCCAGGC
NGFB_E353_F	NGFB	0.594768	0.280262	5.63304e-06	Hypermethylated	Y	115682027	353	CGCGTTATCCACTTCTAGCCCT[CG]AGCTAGACCCTGGCATGGCCGTGGGCTTCT
PENK_P447_R	PENK	0.662267	0.454767	5.73552e-06	Hypermethylated	Y	57521590	-447	CCAATTGGAAAAGCCGGGTTCAGACA[CG]ACTCTAGAGGGAAGAGAAGAAG
OPCML_E219_R	OPCML	0.348257	0.12717	5.79878e-06	Hypermethylated	Y	132907394	219	TGGGATGAAGAGCAGGGCAGTTGT[CG]CCGAGAAGACGACCCAGTAGGCAGG
THY1_P149_R	THY1	0.471047	0.273054	6.21299e-06	Hypermethylated	Y	118799239	-149	GGAAGGAAGAGAAGGCGGTCC[CG]CATTGGTGTGAGAGTGGCAGG
MME_E29_F	MME	0.539476	0.213304	6.6399e-06	Hypermethylated	Y	156280182	29	AGATGTGCAAGTGGCGAAGCTTGAC[CG]AGAGCAGGCTGGAGCAGCCGCCCAA
TBX1_P885_R	TBX1	0.571139	0.312214	7.17057e-06	Hypermethylated	Y	18123341	-885	CTCAGTGCTTCCCTTTGCACGGTG[CG]CGGCGGAGCCCGATTCTGCTCTCTCC
GALR1_P80_F	GALR1	0.257347	0.0882533	7.18726e-06	Hypermethylated	Y	73090641	-80	CCTGGCCCGCGGCATCCGGCAGCCC[CG]CCTTCAGCCCGCCGGGCAGGTCC
FLT1_P615_R	FLT1	0.552016	0.302669	7.61936e-06	Hypermethylated	Y	27967847	-615	GAAGTCTAGGAAGGCACCGGAGACCCT[CG]GCACAAGGCACTGAACCTGGAGCG
ALK_P28_F	ALK	0.38139	0.153562	7.774e-06	Hypermethylated	Y	29997964	-28	AGCCGCTGGATCGCATCTGCCTGGG[CG]CCCGCCACTTGCAGCTGGCTGAGCCG
CSPG2_P82_R	CSPG2	0.628516	0.321782	8.12982e-06	Hypermethylated	Y	82803257	-82	CTCCCTCCTCCTTCTTCT[CG]CTGAGTCTCCTCCTCGGCTCTGACGGT
SPARC_E50_R	SPARC	0.370027	0.216397	8.48813e-06	Hypermethylated	Y	151046660	50	GGCAGGCGGCAGGCAGAGCGCGCTCTC[CG]GGCAGTCTGAAGGACCGCG
MMP2_E21_R	MMP2	0.309774	0.103032	8.81945e-06	Hypermethylated	Y	54070610	21	CGGCTGCCCTCCCTTGTTTC[CG]CTGCATCCAGACTTCCTCAGGCGGT
SPARC_P195_F	SPARC	0.520489	0.358012	8.84286e-06	Hypermethylated	N	151046905	-195	ACCCTGCCTGCCTCATCTGTTC[CG]GGGCTGCTGCCTAAACCGACTCACAGAG
IFNG_E293_F	IFNG	0.49195	0.713384	1.03804e-05	Hypomethylated	N	66839495	293	AGCCTATCAGAGATGCTACAGCAAGT[CG]ATATTCAGTCATTTTCAACCACAAA
LMO1_E265_R	LMO1	0.356663	0.148159	1.1924e-05	Hypermethylated	Y	8241717	265	TGTGCCTCAGAATTGGAAGGAACTA[CG]AACTGCAATTTAGAGAGAGAGGGA
HHIP_P307_R	HHIP	0.452946	0.285308	1.22097e-05	Hypermethylated	Y	145786316	-307	GGCCCACTCTTACTTACTTTCTTT[CG]GAGCCTCAGCTTGGCCGCCTTTAGCC
FRZB_E186_R	FRZB	0.732506	0.471471	1.25589e-05	Hypermethylated	Y	183439557	186	CAGGATGGGGCAGGGTGCAGCCG[CG]CAGTGGACGCCAAAAGGCCCGCT
HHIP_E94_F	HHIP	0.609483	0.335729	1.26848e-05	Hypermethylated	Y	145786717	323	GGGGCGCGCTGTGGCAGCACCTCCC[CG]CGCGCTAGTTAAAAAGAAGAAGAAAAG
MFAP4_P10_R	MFAP4	0.519169	0.344785	1.36974e-05	Hypermethylated	N	19231096	-10	TGCTCAGAGTGGCTGGGTGTCTG[CG]GCCCCAGACTGCAACCGCCCAGAGTT
PTPRO_E56_F	PTPRO	0.226889	0.074747	1.73163e-05	Hypermethylated	Y	15366810	56	GGGACTGGAAAGGCAGCATGCGCT[CG]CCAGGAGCAACCTCGGCGCCCAGG
EPO_E244_R	EPO	0.40909	0.123023	1.85863e-05	Hypermethylated	Y	100156603	244	CGCCCGGGTCCCTGTTTGAG[CG]GGGATTTAGCGCCCCGGCTATTGGCC
MYH11_P236_R	MYH11	0.319868	0.0594822	1.86001e-05	Hypermethylated	Y	15858605	-236	GCACCGCACAAGGGCGCACGGAACAGGTG[CG]CACAGGGACGGGAGTCTCAGCCC
THBS2_P605_R	THBS2	0.562044	0.735894	2.46099e-05	Hypomethylated	N	169396667	-605	AACCTGACGTGCAGGCACAGAGCAAGGACT[CG]AGAGAACGAGAAGCAGTGGCAGCAGCT
FGF5_P238_R	FGF5	0.502971	0.238248	2.68219e-05	Hypermethylated	Y	81406528	-238	AGGACTCAGCTGCTAACGCCGAGCT[CG]TTTCCACGCGGCTCTGGTCCTAGTCG
TNFSF8_P184_F	TNFSF8	0.506108	0.681292	2.68744e-05	Hypomethylated	Y	116732775	-184	CACACACAAAGCAACTTCTGTTT[CG]TTTAGACTCTGCCACAAAACGCCTTC
ADAMTS12_P250_R	ADAMTS12	0.24401	0.0717308	2.79312e-05	Hypermethylated	Y	33928131	-250	CGAACGCCAGGCCCAGCTGGCCGAGC[CG]GCCAAATAGGGGAGACCCGG
NGFB_P13_F	NGFB	0.656636	0.445897	3.20779e-05	Hypermethylated	Y	115682393	-13	CCAGCGCTCTCTGCTGTGCCGGAG[CG]CCGAGCTGCTCTCACACAGGCTTCTTGAA
SOX17_P287_R	SOX17	0.682543	0.448552	3.28909e-05	Hypermethylated	Y	55532761	-287	TTCATCTAAACGACCTTGGGCAAGTA[CG]TCGATTCCAAGGTACAATCAGCCC
DCC_E53_R	DCC	0.640957	0.46288	3.90256e-05	Hypermethylated	Y	48121209	53	GGTACCCAAGCTGGCTTTTGTACTCTT[CG]GAGCTTCCTTGTTCAGCGCGCATCTTC
MPO_P883_R	MPO	0.14519	0.312453	4.13416e-05	Hypomethylated	N	53714178	-883	GGACAGGAAATCTGGCTGGAGAC[CG]TTGGGCTTCACAGGAAGGAG
NTSR1_E109_F	NTSR1	0.233043	0.0681328	4.2471e-05	Hypermethylated	Y	60810743	109	TGGAACCCGTGGCAAGCGCCGAGC[CG]GGAGACAGCCCGAGGAACCACG
NOTCH4_E4_F	NOTCH4	0.454484	0.626668	4.49571e-05	Hypomethylated	N	32299818	4	CCTCGGCCTGCTGCAAGCCTCA[CG]TCTGAGCTGTTTCCTGAGTCACACAATGTC
DCC_P471_R	DCC	0.542238	0.308271	4.70436e-05	Hypermethylated	Y	48120685	-471	CCAACAGCATCTCCAGCTCT[CG]CGCGGAATTGTCTCTTCAACTTTACCCA
PRSS1_P1249_R	PRSS1	0.761425	0.915856	4.69871e-05	Hypomethylated	N	142135655	-1249	TAGCCCCCTGGCCAGGTC[CG]ATTTCAACACCAAGTTTCTGAGCTTTT
GABRG3_P75_F	GABRG3	0.722277	0.886854	4.85645e-05	Hypomethylated	N	25343690	-75	TTCAGAGCATAGCAGGGGCCTAGGGCCATG[CG]ATATCAGCTTGACCTCTGGAGGG
TGFB2_E226_R	TGFB2	0.474919	0.179652	4.96841e-05	Hypermethylated	Y	216586717	226	TTTCTGATCCTGCATCTGGTCACGGT[CG]CGCTCAGCCTGTCTACCTGCAGCACACT
NEU1_P745_F	NEU1	0.574315	0.802798	6.17594e-05	Hypomethylated	Y	31939407	-745	TCACTTCTTCCTCTTCTTGTTGTC[CG]GGGGCGCCTCGTTCTTCTTGCCCA
DCC_P177_F	DCC	0.475509	0.292867	6.32406e-05	Hypermethylated	Y	48120979	-177	CTGTCAGTGGACAAGGAAAAAGGCTT[CG]AAGGCAGCAGAGGCGCAGGGG
HCK_P858_F	HCK	0.620583	0.385764	6.4883e-05	Hypermethylated	Y	30102860	-858	TGGTGTCTGAATGGAGCAGGCCTG[CG]GAAGAGAAACCGCTGACCACAGACC
PPARG_P693_F	PPARG	0.722538	0.886795	7.17962e-05	Hypomethylated	Y	12303666	-693	CCCACTTTGGACAGGTCACGATGGACAG[CG]TGGCAGGAAAAGAAAAGGTCACT
SEZ6L_P299_F	SEZ6L	0.429771	0.17096	7.87617e-05	Hypermethylated	Y	24895181	-299	TGGCCAGGCAGAGCTGCTGGGAG[CG]TCAGCAGGGAGAGAAAACGCTCG
ROR2_E112_F	ROR2	0.249485	0.0815865	7.93457e-05	Hypermethylated	Y	93752153	112	CACCCCTTTCTACGATGCGTC[CG]CTCCTCCTTCTCCCTGGCGCTTC
SLC5A8_E60_R	SLC5A8	0.596489	0.392136	8.4562e-05	Hypermethylated	Y	100128060	60	ACTGGAGTGGCCGAGTTCGCCAAGG[CG]CCGGGGACACCTGAGCAGATGA
VIM_P811_R	VIM	0.189438	0.0147758	8.5e-05	Hypermethylated	Y	17310493	-811	GGTCTAACGGTTTCCCCTAAAC[CG]CTAGGAGCCCTCAATCGGCGGGAC
MLF1_E243_F	MLF1	0.528293	0.301378	8.99349e-05	Hypermethylated	Y	159771921	243	AGGGAAAAGAGCGAGTTTTAGAGGG[CG]AGAGAGAATTCGGAGTAACTCTG
NEFL_E23_R	NEFL	0.84648	0.685899	0.000100046	Hypermethylated	Y	24869923	23	CGCCGCTTGTAGGAGGTCGAGTAGTA[CG]GCTCGTAGCTGAAGGAACTCATG
SLC22A3_P634_F	SLC22A3	0.662811	0.84314	0.000114337	Hypomethylated	Y	160688781	-634	TGTAGCTCTCGATGGGTCGAGGG[CG]ATGGCCAGCGCTGTGCTGGG
FGF2_P153_F	FGF2	0.779172	0.497223	0.000118748	Hypermethylated	Y	123967160	-153	TGACTTTTGGGGGATAAGGGG[CG]GTGGAGCCCAGGGAATGCCA
BMP6_P398_F	BMP6	0.229543	0.0423663	0.000142672	Hypermethylated	Y	7671611	-398	TTCGTGAGCGAGAAGGAAGTTAAACCT[CG]CGGAATAGACTGGCATTTCGG
POMC_P400_R	POMC	0.598069	0.400196	0.00014348	Hypermethylated	Y	25245356	-400	TGGTTCGCATTTGGCGGTAAATATCAC[CG]TCTGCACACGGGGAGGCCTCC
SLC22A3_P528_F	SLC22A3	0.274464	0.45264	0.000159642	Hypomethylated	Y	160688887	-528	CACATGGGCGCAGGAGGCCTCCGCACG[CG]CAAGGGCCAAGGGCTGGAG
PECAM1_P135_F	PECAM1	0.684557	0.843044	0.000173139	Hypomethylated	Y	59817858	-135	CAAGGCACAAGTGACATTTGCCTTGG[CG]TTCTTGACCCTCCCTCTGTCTCGC
TMEFF1_E180_R	TMEFF1	0.237378	0.053997	0.000172644	Hypermethylated	Y	102275718	180	CTCCGCTCGCCTTCTGCTGCTACA[CG]TCGGTGCTTCTGCTCTTCGCCTTCTCTCT
COL18A1_P494_R	COL18A1	0.350626	0.166828	0.000179274	Hypermethylated	Y	45649031	-494	CCCTGCAGGGGCCTTGCGGGC[CG]GAGGTGCCGGCTTCCTCCTCCGT
ZAP70_P220_R	ZAP70	0.698449	0.852742	0.000178572	Hypomethylated	N	97696243	-220	GGTATGCAGGCTTCCTCCCTTCTGA[CG]GTTCCTGCTGCTGGAGTCGTCCTTCCTGA
KCNK4_P171_R	KCNK4	0.596602	0.427516	0.00017847	Hypermethylated	N	63815280	-171	AGGTGGGTCCCAACCTCCA[CG]TCGGCCAATTCCAGGTGGCCCC
KCNK4_E3_F	KCNK4	0.593283	0.413609	0.000183627	Hypermethylated	Y	63815454	3	GAGATGCCAGATTAGCGTGGTGCCTGTC[CG]GAGAGACGGGCCAGCTGATG
FGF3_E198_R	FGF3	0.236294	0.0789002	0.000191075	Hypermethylated	Y	69342931	198	CAAAGCGCTGAAAGAAAGGACGGTT[CG]CCAACAAAAGGCCGACGTGGTCC
RET_seq_53_S374_F	RET	0.403095	0.161516	0.000194065	Hypermethylated	Y	42892087	-446	GCGGGGTCGCACCCCGAGCCAGT[CG]GCCAGACCTGCATCCCGCGTAGCATCC
CDH17_P376_F	CDH17	0.687131	0.839697	0.000196356	Hypomethylated	N	95290362	-376	ATTCCATCTCAAACACAAAAGA[CG]GAGCAGGGGCGCCATGTCTGAGCAATGACA
TAL1_P594_F	TAL1	0.694698	0.514622	0.000204561	Hypermethylated	Y	47468624	-594	TCACACATCGAAGTCTTGGATTAACTG[CG]AAGGCCTCCTTCTATTTGCCGCGGCTT
CDH13_P88_F	CDH13	0.734913	0.517033	0.000214632	Hypermethylated	Y	81217991	-88	CCGTATCTGCCATGCAAAACGAGGGAG[CG]TTAGGAAGGAATCCGTCTTGTAA
PDE1B_P263_R	PDE1B	0.293465	0.112448	0.000231839	Hypermethylated	Y	53229408	-263	CGCCTCCGCTGCACTCTGTAAACA[CG]CACTCACATCCGCCAGTACAGGGC
SEPT5_P464_R	SEPT5	0.682756	0.530386	0.000239546	Hypermethylated	Y	18081523	-464	CCTACAGCCTGCCAGGTGCGTCTGCT[CG]CAGAGCAGGTCTGCGCAGCACCGAGC
RBP1_P150_F	RBP1	0.22011	0.0419938	0.00023953	Hypermethylated	Y	140741330	-150	GGGTCAGGTTTGTCCAGGCCG[CG]CCACCTTCGTTTCAGACGTTCAGTT
PALM2-AKAP2_P420_R	PALM2-AKAP2	0.487798	0.251287	0.000254162	Hypermethylated	Y	111581990	-550	GGGTCCCACATTCGGTCAGA[CG]CCCCTCTCCACTGGCATCTGCCC
EPHA8_P256_F	EPHA8	0.307091	0.135377	0.000268505	Hypermethylated	Y	22762335	-256	GGACGTCCCGATGGTGGCTTCG[CG]CACTGGGGCCCTGAGCCCTG
COL1A2_E299_F	COL1A2	0.428429	0.245073	0.000315722	Hypermethylated	Y	93862108	299	ACCCTAGGGCCAGGGAAACTTTTGC[CG]TATAAATAGGGCAGATCCGGGCTTT
ASCL1_E24_F	ASCL1	0.290775	0.0977072	0.00033208	Hypermethylated	Y	101875618	24	TCTGGCCAGGGAACGTGGAAGG[CG]CACCGACAGGGATCCGGCCAGG
PI3_E107_F	PI3	0.642756	0.815341	0.00038182	Hypomethylated	N	43237019	107	CTTGATCGTGGTGGTGTTCCTCAT[CG]CTGGGACGCTGGTTCTAGAG
WT1_P853_F	WT1	0.261485	0.107193	0.000439753	Hypermethylated	Y	32414516	-853	CCAAAGCCTGCGTATATTCCGGC[CG]GAGCATCCTGGCGCCCAGTTTGGGG
TMEFF1_P234_F	TMEFF1	0.245875	0.066105	0.000439366	Hypermethylated	Y	102275304	-234	GGACACAAAGGGAAGGCGAGGAGG[CG]AGCAAGAGGCTGGGCCTGCCT
DBC1_E204_F	DBC1	0.741045	0.551959	0.000533416	Hypermethylated	Y	121171318	204	CTAGCAGCCTGGCTCATACTCAGC[CG]TAAAGTCCCCTTCGCTGGTCCC
TMEFF2_P210_R	TMEFF2	0.315577	0.145811	0.000537434	Hypermethylated	Y	192768099	-210	CGCTGGCCCGAGTGGGGCTAGG[CG]GGGATGGCTCAAATGAGAA
ALOX12_E85_R	ALOX12	0.759696	0.587853	0.000588917	Hypermethylated	Y	6840213	85	GGGGCCTGGCTCTTCTCCGGGT[CG]TACAACCGCGTGCAGCTTTGGCTGGTCGG
LIF_P383_R	LIF	0.26569	0.427711	0.000618236	Hypomethylated	N	28973131	-383	CACCTGGGTTTGGGGAGGTAG[CG]AGTCTGGACTAGCAGATGGAGACT
NTSR1_P318_F	NTSR1	0.536824	0.350827	0.000633315	Hypermethylated	Y	60810316	-318	AAGGGTCTGGTGCACGATACCCGCCG[CG]CCCGCTCGGAATCCTGGTTC
CCKAR_E79_F	CCKAR	0.682881	0.501174	0.000640173	Hypermethylated	N	26101061	79	CCGGCTCATTCCTCTAATGAC[CG]AAGCGTCTCGCAGATGCAACCTGCCG
NOTCH4_P938_F	NOTCH4	0.636634	0.806224	0.000782022	Hypomethylated	N	32300760	-938	CCTGAGAGCCTTCCCCTAC[CG]GGGAATATACTTCACCAGCACCACTTT
ZNF215_P129_R	ZNF215	0.441433	0.241571	0.000898265	Hypermethylated	Y	6904101	-129	CGATTTGGACTAGTTTCCCCGGA[CG]GGATGAGGCAGCGCCGGAAGTATGACGCTC
CHGA_E52_F	CHGA	0.535404	0.317579	0.000940335	Hypermethylated	Y	92459297	52	TCGAGCCCCGTGCAGGGGAGCTTG[CG]GGAGGATCGACCGACAGAC
CALCA_E174_R	CALCA	0.618134	0.404666	0.000955746	Hypermethylated	Y	14950234	174	TCCAACCTAGGGCACGAGCCTGGTATAAAT[CG]CGGACTAACAGAGACTATCTGATGAA
NTRK2_P395_R	NTRK2	0.272887	0.0762295	0.000952631	Hypermethylated	Y	86472891	-656	TCCGAGCATTCACTCTAACGTT[CG]GTTTCTTGATCCTTCCCATCCC
