# Supplementary material for: DNA methylation subgroups and the CpG island methylator phenotype in gastric cancer: a comprehensive profiling approach
Source: BMC Gastroenterol. 2014 Mar 28;14:55. doi: 10.1186/1471-230X-14-55 (PMC3986689; doi:10.1186/1471-230X-14-55)
Supplement: Additional file 4 — List of 114 CpG sites differentially methylated between subtypes H and L. [file 1471-230X-14-55-S4.xls]

## Sheet: Sheet1
Probe	Gene	Average β-value in subtype L	Average β-value in subtype H	P-value (corrected)	CpG Island	CpG Coordinate	Distance to TSS	Input_Sequence
SEZ6L_P249_F	SEZ6L	0.0257476	0.565062	6.19337e-19	Y	24895231	-249	GCTCCCAGGACGCAAGGGGAATTGG[CG]TTAAACTTTGCAGGGCCGACGG
FLT4_P180_R	FLT4	0.107723	0.706385	9.54253e-17	Y	180009352	-180	GGCGTCCGGTGCACCCGAGCAGTGCG[CG]CTCCGCACCACAGGGTCCGGGCC
ALK_P28_F	ALK	0.0492053	0.512719	1.25132e-12	Y	29997964	-28	AGCCGCTGGATCGCATCTGCCTGGG[CG]CCCGCCACTTGCAGCTGGCTGAGCCG
FLI1_E29_F	FLI1	0.151039	0.697728	3.28663e-12	Y	128069228	29	TGCACAGGGGAGTGAGGGCAGGG[CG]CTCGCAGGGGGCACGCAGGG
MMP2_E21_R	MMP2	0.0250976	0.42232	5.56075e-12	Y	54070610	21	CGGCTGCCCTCCCTTGTTTC[CG]CTGCATCCAGACTTCCTCAGGCGGT
KDR_P445_R	KDR	0.104805	0.557151	1.25982e-11	Y	55686964	-445	TGCAGCAGTTTGGAGCCACAAGGGAGAAG[CG]GATACTCAGCCAAGTATGCCGGGTC
GLI3_P453_R	GLI3	0.0943459	0.606357	4.38374e-11	Y	42242165	-453	GAAGCCTGGGGTGCAGCGCCTCT[CG]GGGGACGGCATCTTACAGAAG
HHIP_E94_F	HHIP	0.158743	0.787683	1.77574e-10	Y	145786717	323	GGGGCGCGCTGTGGCAGCACCTCCC[CG]CGCGCTAGTTAAAAAGAAGAAGAAAAG
FRZB_P406_F	FRZB	0.0515665	0.46355	2.38364e-10	Y	183440149	-406	GGGACGTCTGTGCCTCTGCCCGGG[CG]GCTCTGCACTTTCCTACCTCCCGC
GSTM2_E153_F	GSTM2	0.256435	0.723767	6.73183e-10	Y	110012367	153	GGGAAGTGTGGAGCAGCTGCAGGA[CG]GGCTCTAGGGACGGTTCC
PDE1B_P263_R	PDE1B	0.0323618	0.396692	7.89036e-10	Y	53229408	-263	CGCCTCCGCTGCACTCTGTAAACA[CG]CACTCACATCCGCCAGTACAGGGC
HHIP_P307_R	HHIP	0.172519	0.563813	1.47703e-09	Y	145786316	-307	GGCCCACTCTTACTTACTTTCTTT[CG]GAGCCTCAGCTTGGCCGCCTTTAGCC
FLT3_P302_F	FLT3	0.0882982	0.657815	2.81443e-09	Y	27573007	-302	AGTTGCACTGGCTCCGCGGCTCTGC[CG]CCTTGCTGCCCCTGTGAGTCCCCGA
MYH11_P236_R	MYH11	0.0145812	0.440562	3.9919e-09	Y	15858605	-236	GCACCGCACAAGGGCGCACGGAACAGGTG[CG]CACAGGGACGGGAGTCTCAGCCC
TFPI2_P9_F	TFPI2	0.169623	0.719688	3.9919e-09	Y	93358010	-9	GAGGTGCGCGGCTTTCTGCTCCAGG[CG]GCCCGGGTGCCCGCTTTATGCGGGG
FGF3_E198_R	FGF3	0.0309724	0.317467	4.63229e-09	Y	69342931	198	CAAAGCGCTGAAAGAAAGGACGGTT[CG]CCAACAAAAGGCCGACGTGGTCC
WNT5A_P655_F	WNT5A	0.0745453	0.508803	1.1915e-08	Y	55497026	-655	CGTATCCCGTTCTTTCTCTCTT[CG]GGTTGATCTCTCTTTTCCCCGTTTT
ERG_E28_F	ERG	0.169012	0.739539	1.52402e-08	Y	38955460	28	AAAATCCAGCTTACCTGAGCGC[CG]CTCCTCTTCTCTCATGTCCCTCGG
ERBB4_P541_F	ERBB4	0.113342	0.588932	1.5288e-08	Y	213112073	-541	CCTCACACTTGTCCGGCGGCTG[CG]GTAATTAAAGCTCCGAGCGTCATTTCC
FLT4_E206_F	FLT4	0.113236	0.385959	1.63839e-08	Y	180008966	206	CGTGCTCCCCTCAGGCGTC[CG]CGCACCAGGGCCACCGTGTCCC
FGF5_P238_R	FGF5	0.143456	0.645104	1.63839e-08	Y	81406528	-238	AGGACTCAGCTGCTAACGCCGAGCT[CG]TTTCCACGCGGCTCTGGTCCTAGTCG
NTRK3_P752_F	NTRK3	0.146444	0.733621	1.66116e-08	Y	86601417	-752	CCTTTCCACTTTTTGGCCCT[CG]CGCTACCCGGTTTTGCTGCAATCCGGA
ADCYAP1_P455_R	ADCYAP1	0.191769	0.645338	2.65689e-08	Y	894932	-455	TCCTGCTGCTCCCGCTGGTTCCTG[CG]GCTTCTGCTCAGACACCAACGCCA
NTRK3_E131_F	NTRK3	0.195551	0.729703	3.0846e-08	Y	86600534	131	CCTCTGCCTTTGAAACGCCGAG[CG]ATCAGATGCAAAATCCTTCAGCGTCTG
NGFB_E353_F	NGFB	0.176772	0.760022	3.0846e-08	Y	115682027	353	CGCGTTATCCACTTCTAGCCCT[CG]AGCTAGACCCTGGCATGGCCGTGGGCTTCT
TGFB2_E226_R	TGFB2	0.09582	0.624795	5.01272e-08	Y	216586717	226	TTTCTGATCCTGCATCTGGTCACGGT[CG]CGCTCAGCCTGTCTACCTGCAGCACACT
COL1A2_E299_F	COL1A2	0.163339	0.533232	1.27902e-07	Y	93862108	299	ACCCTAGGGCCAGGGAAACTTTTGC[CG]TATAAATAGGGCAGATCCGGGCTTT
ADCYAP1_P398_F	ADCYAP1	0.229889	0.73049	1.27902e-07	Y	894989	-398	TGCCTCTCGGGTGGTGACTCCAG[CG]CAGGAACTTGAAGAAGCGCTTTG
WNT2_P217_F	WNT2	0.223927	0.711359	1.54033e-07	Y	116750796	-217	AGAGCATCCGTGGGCTCTCGGAG[CG]TGCGTTCCGGATTGCCGAGGCCAT
FGF5_E16_F	FGF5	0.119628	0.64172	1.92917e-07	Y	81406782	16	GGGTGAGGGGAAGCTTCGCAGG[CG]TGCACGGAGCAGTGAGATCACTGG
TFPI2_P152_R	TFPI2	0.216657	0.737751	1.92917e-07	Y	93358153	-152	TGTGTAAGAGGGAGAGGAATTCCC[CG]CCAAGTTGAAAAGTTGAACCTGCCT
NRG1_P558_R	NRG1	0.151972	0.614494	2.92535e-07	Y	32524737	-558	AGCGCAACCTAGCATCTTTAAGGTT[CG]CTTAGCCCTTCCTGTGCACCTGGAAGG
RBP1_P150_F	RBP1	0.00610824	0.304716	3.00649e-07	Y	140741330	-150	GGGTCAGGTTTGTCCAGGCCG[CG]CCACCTTCGTTTCAGACGTTCAGTT
PALM2-AKAP2_P420_R	PALM2-AKAP2	0.137856	0.626147	3.12081e-07	Y	111581990	-550	GGGTCCCACATTCGGTCAGA[CG]CCCCTCTCCACTGGCATCTGCCC
MYH11_P22_F	MYH11	0.126918	0.620633	3.47021e-07	Y	15858391	-22	GGAGCGTCCAAATCTCCCTG[CG]CGTCCTCGGACGCCTCTCTTTATAGAC
SEZ6L_P299_F	SEZ6L	0.0788206	0.568519	4.5239e-07	Y	24895181	-299	TGGCCAGGCAGAGCTGCTGGGAG[CG]TCAGCAGGGAGAGAAAACGCTCG
NGFB_P13_F	NGFB	0.318394	0.79036	5.78956e-07	Y	115682393	-13	CCAGCGCTCTCTGCTGTGCCGGAG[CG]CCGAGCTGCTCTCACACAGGCTTCTTGAA
CDH11_P203_R	CDH11	0.143375	0.544322	7.0165e-07	Y	63713623	-203	GAGAAGCCGAGGCTGCGAGAGGCAG[CG]AGATGGGCCTCGCAGAGGCT
GSTM2_P109_R	GSTM2	0.212594	0.612866	7.56051e-07	N	110012105	-109	ATCCTACTCCTAGCCCCATGAG[CG]CGCTCCAGGCCTCCAGATTGGCC
EPHA7_P205_R	EPHA7	0.158769	0.504417	8.21443e-07	Y	94186198	-205	GTCCGAGGCAGGAGCCAATCGGTGC[CG]AGCGGAGTCAGGTTGCTGGT
THY1_P149_R	THY1	0.239503	0.562588	8.81127e-07	Y	118799239	-149	GGAAGGAAGAGAAGGCGGTCC[CG]CATTGGTGTGAGAGTGGCAGG
CALCA_E174_R	CALCA	0.251289	0.763166	8.81127e-07	Y	14950234	174	TCCAACCTAGGGCACGAGCCTGGTATAAAT[CG]CGGACTAACAGAGACTATCTGATGAA
ASCL1_E24_F	ASCL1	0.0511171	0.385523	9.22369e-07	Y	101875618	24	TCTGGCCAGGGAACGTGGAAGG[CG]CACCGACAGGGATCCGGCCAGG
FLT1_P615_R	FLT1	0.230225	0.679235	9.22369e-07	Y	27967847	-615	GAAGTCTAGGAAGGCACCGGAGACCCT[CG]GCACAAGGCACTGAACCTGGAGCG
COL18A1_P494_R	COL18A1	0.124679	0.439954	1.3301e-06	Y	45649031	-494	CCCTGCAGGGGCCTTGCGGGC[CG]GAGGTGCCGGCTTCCTCCTCCGT
TBX1_P885_R	TBX1	0.234512	0.704224	1.47972e-06	Y	18123341	-885	CTCAGTGCTTCCCTTTGCACGGTG[CG]CGGCGGAGCCCGATTCTGCTCTCTCC
TMEFF1_P234_F	TMEFF1	0.0204241	0.335007	2.23688e-06	Y	102275304	-234	GGACACAAAGGGAAGGCGAGGAGG[CG]AGCAAGAGGCTGGGCCTGCCT
RASGRF1_E16_F	RASGRF1	0.157783	0.628817	2.41851e-06	Y	77169879	16	GCGACGTGGCCATCATTCAGC[CG]GATCCCCTTCTGCATGGTGCTCAGAGG
PLXDC2_E337_F	PLXDC2	0.276648	0.802285	2.41851e-06	Y	20145715	337	GCTGCCCGAGTGGAACCGACAGTTTG[CG]AGCCTCGGCTGCAAGTGGCCTC
ADAMTS12_P250_R	ADAMTS12	0.0516171	0.320072	2.51384e-06	Y	33928131	-250	CGAACGCCAGGCCCAGCTGGCCGAGC[CG]GCCAAATAGGGGAGACCCGG
CSPG2_E38_F	CSPG2	0.125444	0.595153	2.82406e-06	Y	82803377	38	TCTGGGGAAGAACTCCAGGCGTG[CG]GACGCAACAGCCGAGAACATTAGGTG
ADAMTS12_E52_R	ADAMTS12	0.225898	0.593647	2.82406e-06	Y	33927829	52	AGATGCAGGGGTGCATGGTCAGGCG[CG]AGAAGGCAGCGACTGCAAAGCTGCC
TUSC3_P85_R	TUSC3	0.213825	0.723361	3.78239e-06	Y	15442016	-85	TCCTCTCCTCAGCGCTGGTC[CG]GGAAAGGCAAGCTCCGGGCGGGAGC
ALK_E183_R	ALK	0.180701	0.5505	4.79956e-06	Y	29997753	183	TTCGCAGGCACTGGAGCGGCCCCGG[CG]GCAGCAGCTGAGGGCGTTCAGG
SLC5A8_E60_R	SLC5A8	0.274333	0.723854	4.79956e-06	Y	100128060	60	ACTGGAGTGGCCGAGTTCGCCAAGG[CG]CCGGGGACACCTGAGCAGATGA
CDH11_E102_R	CDH11	0.151069	0.589004	5.27501e-06	Y	63713318	102	GAGGGTGGACGCAACCTCCGAGC[CG]CCAGTCCCTGGCGCAGGGCAAGCG
EPO_E244_R	EPO	0.0813053	0.538679	5.81796e-06	Y	100156603	244	CGCCCGGGTCCCTGTTTGAG[CG]GGGATTTAGCGCCCCGGCTATTGGCC
GABRB3_E42_F	GABRB3	0.229654	0.657931	6.51985e-06	Y	24569978	42	CGGAGCACATGGCGCTGTTCCTC[CG]GCCTAACCTGCTGGGATCCGCTCTCC
SFRP1_P157_F	SFRP1	0.412735	0.802905	7.17682e-06	Y	41286294	-157	GCGGGTTCGGTTTACTAGAACCAGA[CG]CGGCTCAACACCCCTTAAAAAACA
RET_seq_53_S374_F	RET	0.109005	0.519363	7.24567e-06	Y	42892087	-446	GCGGGGTCGCACCCCGAGCCAGT[CG]GCCAGACCTGCATCCCGCGTAGCATCC
GDF10_P95_R	GDF10	0.314716	0.764053	9.52889e-06	Y	48059267	-95	CTCCCCAGCCGAGAGCCCGAGACCCAGCCC[CG]CAGCCGGCTCCTGTGTGTCGG
HCK_P858_F	HCK	0.288171	0.752002	1.07846e-05	Y	30102860	-858	TGGTGTCTGAATGGAGCAGGCCTG[CG]GAAGAGAAACCGCTGACCACAGACC
SFRP1_E398_R	SFRP1	0.212085	0.653623	1.92929e-05	Y	41285739	398	TGTCCGACTGGAAGCTCACGTAGTCGTACT[CG]CTGGCCGAGCCCACGGCCAGAAG
ROR2_E112_F	ROR2	0.0781229	0.317233	1.95393e-05	Y	93752153	112	CACCCCTTTCTACGATGCGTC[CG]CTCCTCCTTCTCCCTGGCGCTTC
MME_E29_F	MME	0.203367	0.672357	1.99362e-05	Y	156280182	29	AGATGTGCAAGTGGCGAAGCTTGAC[CG]AGAGCAGGCTGGAGCAGCCGCCCAA
FLI1_P620_R	FLI1	0.0875988	0.455567	2.09301e-05	Y	128068579	-620	GAGTCTTCCCCGGCAGTAGG[CG]CTGGGTTACCCGCAGCCCTAGCCA
DCC_P471_R	DCC	0.231853	0.664949	2.15599e-05	Y	48120685	-471	CCAACAGCATCTCCAGCTCT[CG]CGCGGAATTGTCTCTTCAACTTTACCCA
TCF4_P175_R	TCF4	0.161882	0.61057	2.17592e-05	Y	51406615	-175	TCGGGCAGGCTAGGATGCATCCCCCT[CG]CACCCACCCCGAGGGGAAAAAA
CDH13_E102_F	CDH13	0.245867	0.696787	2.17592e-05	Y	81218181	102	GTGCATGAATGAAAACGCCGCCGGG[CG]CTTCTAGTCGGACAAAATGCAGCCGA
CDH13_P88_F	CDH13	0.426758	0.856742	2.17592e-05	Y	81217991	-88	CCGTATCTGCCATGCAAAACGAGGGAG[CG]TTAGGAAGGAATCCGTCTTGTAA
GAS7_E148_F	GAS7	0.345091	0.820507	2.2075e-05	Y	10042445	148	CCGGACATGGCCTTGGCGCC[CG]GGTTCACAGCGCAGCCTGCATTCC
WT1_E32_F	WT1	0.232956	0.753683	2.90447e-05	Y	32413631	32	CGGAGAGCCCCCGGGTGTGGG[CG]CTGCCTTGAACTCCTTACCCCAGCTG
TMEFF2_E94_R	TMEFF2	0.241353	0.700384	2.97727e-05	Y	192767795	94	GGAAGCCGGAGGACAGGAGGAGA[CG]GGAGTCCAGGGGCAGACGA
BMP6_P398_F	BMP6	0.0367976	0.305745	3.25041e-05	Y	7671611	-398	TTCGTGAGCGAGAAGGAAGTTAAACCT[CG]CGGAATAGACTGGCATTTCGG
FLT3_E326_R	FLT3	0.329307	0.830759	3.25041e-05	Y	27572379	326	CGCGGCCCGAGCCAGAGGAGAGACTT[CG]GAGAAGAGGGAAGAGGAC
FLT1_P302_F	FLT1	0.207182	0.64717	4.43657e-05	Y	27967534	-302	GCAGGTTCAGGGTCTTTGCTCCG[CG]CCCTCTTGCCCTTGCCCCTCC
TWIST1_E117_R	TWIST1	0.327952	0.861416	5.83624e-05	Y	19123703	117	GATGGCCCCGAGGTCCAAAAAGAAAG[CG]CCCAACGGCTGGACGCACACCCC
NTSR1_E109_F	NTSR1	0.0606218	0.301209	5.83995e-05	Y	60810743	109	TGGAACCCGTGGCAAGCGCCGAGC[CG]GGAGACAGCCCGAGGAACCACG
HS3ST2_P171_F	HS3ST2	0.300771	0.789258	6.03255e-05	Y	22733190	-171	GCCGCCCGGCTGCCCGGAGCCCCAT[CG]CCTAGGACCGGGAGATGCTG
ERBB4_P255_F	ERBB4	0.165237	0.554736	6.13857e-05	Y	213111787	-255	CGGACTGTGCAGCTATTTCCCCG[CG]TGAGCCTTCGCTTGCTCGCTCCCTC
CHGA_E52_F	CHGA	0.260448	0.644108	6.14262e-05	Y	92459297	52	TCGAGCCCCGTGCAGGGGAGCTTG[CG]GGAGGATCGACCGACAGAC
NGFR_E328_F	NGFR	0.126944	0.502197	6.14877e-05	Y	44927994	328	AAGGACCTCTGATGCCGGGACCA[CG]AAGGAGGGTCTAGGGTTC
TPEF_seq_44_S88_R	TPEF	0.3367	0.751498	7.07061e-05	Y	192767395	494	GTAGGGAAAGCAGCGAGCTTCACCGGG[CG]GGCTACGATGAGTAGCATGACGG
KDR_E79_F	KDR	0.228984	0.55133	8.61649e-05	Y	55686440	79	AGGCTGCCAGACGGACTTTCTGCGG[CG]CGCAAGTGATGCCCGGCGCAGGCAGA
SMO_P455_R	SMO	0.149719	0.4787	9.49017e-05	Y	128615494	-455	CCGAGTCTCTCCTTGCAGGTC[CG]GCCCACGATTTCCACTCATCTC
FLT1_E444_F	FLT1	0.237234	0.635017	0.000101864	Y	27966788	444	CGCTGCAACTAGTGTCCCAGGTTCT[CG]CCGTAGCCAGCTTCTCCGGGCTACAG
PLXDC2_P914_R	PLXDC2	0.248614	0.58927	0.000101864	Y	20144464	-914	CCTGTTCCTTTAAACTCTCGCTTT[CG]CCCCCGCTGACACTTTGCAAAGCC
NTSR1_P318_F	NTSR1	0.282228	0.637478	0.000101864	Y	60810316	-318	AAGGGTCTGGTGCACGATACCCGCCG[CG]CCCGCTCGGAATCCTGGTTC
VIM_P343_R	VIM	0.138097	0.466813	0.000142941	Y	17310961	-343	GCCCCTTTGGCGTGGTGCCAC[CG]GACCCCTCTGGTTCAGTCCCA
SOX17_P287_R	SOX17	0.369282	0.80639	0.00014339	Y	55532761	-287	TTCATCTAAACGACCTTGGGCAAGTA[CG]TCGATTCCAAGGTACAATCAGCCC
SMO_E57_F	SMO	0.0664359	0.385663	0.000207691	Y	128616006	57	TTGGGGAGTCGTGCATCCCGTTC[CG]GGCCTCCGCAGCCCAACATGGGC
CCNA1_E7_F	CCNA1	0.414651	0.843608	0.000224231	Y	35904640	7	GCGATCCTCCAGTGCACTTGCCAGTTGTTC[CG]GACACATAGAAAGATAACGACGGGA
WNT2_E109_R	WNT2	0.170517	0.559109	0.000241538	Y	116750470	109	AAAGTTTCAAACGATGGGCCCAGCGAG[CG]ATAAAGGCCAGCCCGGACCGCCT
DCC_P177_F	DCC	0.241155	0.568161	0.000256419	Y	48120979	-177	CTGTCAGTGGACAAGGAAAAAGGCTT[CG]AAGGCAGCAGAGGCGCAGGGG
ESR1_E298_R	ESR1	0.232428	0.578103	0.000270753	Y	152170677	298	GGCTGTGCTCTTTTTCCAGGTGGCC[CG]CCGGTTTCTGAGCCTTCTGCCCTGCGG
NTRK2_P395_R	NTRK2	0.0677494	0.353988	0.000273429	Y	86472891	-656	TCCGAGCATTCACTCTAACGTT[CG]GTTTCTTGATCCTTCCCATCCC
TUSC3_E29_R	TUSC3	0.431793	0.845647	0.000279651	Y	15442130	29	CAGGTCTTCTCCCGGTGAAC[CG]GATGCTCTGTCAGTCTCCTCCTCTGCGTC
HS3ST2_P546_F	HS3ST2	0.221961	0.528355	0.000302284	Y	22732815	-546	GCCCCAAAGCTGGCCTGGGGCTC[CG]TAGGGAGTGGCCTGCATGG
MDR1_seq_42_S300_R	MDR1	0.253099	0.653171	0.000323575	Y	87068270	.	CGGATTGACTGAATGCTGATTCCT[CG]AGAAACTGCGAAACAGGTTGAAT
EYA4_E277_F	EYA4	0.487068	0.866566	0.000330507	Y	133604483	277	GAGGCACAGCGCGAAGGGGAAACTT[CG]ACACTGGAAGGAACGAGAATAAA
TWIST1_P44_R	TWIST1	0.354259	0.802652	0.000331861	Y	19123864	-44	GGGGGCAGCAGTGTCATTGGCCTGA[CG]TGAGGAGGAGGGACTTTT
CSPG2_P82_R	CSPG2	0.31152	0.75384	0.000345564	Y	82803257	-82	CTCCCTCCTCCTTCTTCT[CG]CTGAGTCTCCTCCTCGGCTCTGACGGT
ESR1_P151_R	ESR1	0.435249	0.825847	0.000367529	Y	152170228	-151	GGCCCCTGGATCCGTCTTT[CG]CGTTTATTTTAAGCCCAGTCTTCCCT
FGF8_P473_F	FGF8	0.0896882	0.289438	0.000370127	Y	103526290	-473	GCCTGGAGCGCCCGAGTCTGG[CG]GGTCTGGGTCTCCGCCTCCGGGCC
HS3ST2_E145_R	HS3ST2	0.549639	0.891401	0.000411058	Y	22733506	145	CGCAGGCTGCTCTTCGCCTTCA[CG]CTCTCGCTCTCCTGCACTTACCTGTGTTAC
TIAM1_P117_F	TIAM1	0.158946	0.471348	0.000425032	Y	31853278	-117	AACCCGCTCGTGGTCTGCCAAT[CG]GAGCTGTCAGGGCCCCTCCGCC
GUCY2D_E419_R	GUCY2D	0.181624	0.484065	0.00050868	Y	7847132	419	CGGGTGGGCTTCCGGACCC[CG]GGCTCTGCGGTCCCGCGTGGTGGGCTCC
BMP3_E147_F	BMP3	0.265886	0.598504	0.000516989	Y	82171290	147	ACCTGTCAGGCTGCGCTGGGTCAG[CG]CAGCAAGTGGGGCTGGCCGCTA
ALPL_P278_F	ALPL	0.0627918	0.289703	0.00055108	Y	21708178	-278	TGCCGACGGTAAAGACAAAACAGGAGACG[CG]CGCAAGGAGCAGGTCAGAGCCCAGGC
DCC_E53_R	DCC	0.458178	0.713219	0.000555366	Y	48121209	53	GGTACCCAAGCTGGCTTTTGTACTCTT[CG]GAGCTTCCTTGTTCAGCGCGCATCTTC
AGTR1_P41_F	AGTR1	0.252532	0.624045	0.000564174	Y	149898314	-41	GGAGGAGGGAATGCAAAACAGAGCCT[CG]TCCCCGGAACCCAAGAAGCAGCAACGC
TWIST1_P355_R	TWIST1	0.340865	0.636742	0.000665814	Y	19124175	-355	TCCTGGCCGCGGTGGCAGCCCCATC[CG]GAGTGGCTGTGACAGCAGCAATG
FRZB_E186_R	FRZB	0.455606	0.841978	0.000798746	Y	183439557	186	CAGGATGGGGCAGGGTGCAGCCG[CG]CAGTGGACGCCAAAAGGCCCGCT
NTRK3_P636_R	NTRK3	0.261811	0.566734	0.000996583	Y	86601301	-636	CGCTAGCCGCAGCCCGGGGGAAAC[CG]AGACCGAAGGGAAAAAGTTGCA
