# Supplementary material for: DNA methylation subgroups and the CpG island methylator phenotype in gastric cancer: a comprehensive profiling approach
Source: BMC Gastroenterol. 2014 Mar 28;14:55. doi: 10.1186/1471-230X-14-55 (PMC3986689; doi:10.1186/1471-230X-14-55)
Supplement: Additional file 5 — Distribution of clinicopathological and molecular features between subtypes H and L. [file 1471-230X-14-55-S5.xls]

## Sheet: Sheet1
	Number of Cases (%)
Feature	Subtype L	Subtype H	P value1
Total Patients	17 (100)	43 (100)
Age in Years (mean ± SD)	68 ± 6	69 ± 12	0.687
Gender
Male	16 (94)	27 (63)	0.024
Female	1 (6)	16 (37)
Ethnicity
Chinese	16 (94)	40 (91)	1
Others	1 (6)	3 (9)
Stage
I or II	5 (29)	15 (35)	0.769
III or IV	12 (71)	28 (65)
Location
Distal 1/3	6 (35)	21 (49)	0.633
Middle 1/3	7 (41)	14 (33)
Proximal 1/3	4 (24)	8 (19)
Tumour Size in cm (mean ± SD)2	5.8 ± 4.0	4.7 ± 2.2	0.283
Differentiation
Moderate	5 (33)	16 (39)
Poor	10 (67)	25 (61)	0.764
Adenocarcinoma subtype
Mucinous	0 (0)	4 (9)	0.239
Signet ring	2 (12)	7 (16)
Tubular	5 (29)	10 (23)
Lauren classification
Diffuse	2 (13)	10 (25)	0.517
Intestinal	12 (75)	27 (68)
Mixed	2 (13)	3 (8)
Lymphoid Invasion
No	6 (35)	19 (44)	0.767
Yes	9 (53)	22 (51)
Perineural Invasion
No	7 (41)	25 (58)	0.355
Yes	8 (47)	14 (33)
H. Pylori status
No	15 (88)	38 (88)	1
Yes	2 (12)	5 (12)
History of Chronic Gastritis
No	5 (29)	8 (19)	0.488
Yes	12 (71)	35 (81)
History of Atrophic Gastritis
No	15 (88)	40 (93)	0.616
Yes	2 (12)	3 (7)
History of Intestinal Metaplasia
No	3 (18)	13 (33)	0.518
Yes	14 (82)	30 (67)
History of Dysplasia
No	12 (71)	36 (84)	0.293
Yes	5 (29)	7 (16)
Disease Free Survival in months (median ± SE)	NA3	NA3	0.557
Disease-Specific Survival in months (median ± SE)	26 (3)	27 (8)	0.56
MSI status
MSS	14 (100)	30 (88)	0.307
MSI	0 (0)	4 (12)
BRAF mutation status
wildtype	13 (93)	36 (95)	1
mutant	1 (7)	2 (5)
KRAS mutation status
wildtype	16 (100)	42 (100)	1
mutant	0 (0)	0 (0)	-
1: Calculated based on non-missing data only
2: Largest dimension
3: Median survival not reached
