# Supplementary material for: DNA methylation subgroups and the CpG island methylator phenotype in gastric cancer: a comprehensive profiling approach
Source: BMC Gastroenterol. 2014 Mar 28;14:55. doi: 10.1186/1471-230X-14-55 (PMC3986689; doi:10.1186/1471-230X-14-55)
Supplement: Additional file 6 — List of eight CpG sites significantly differentially methylated in tumor-adjacent gastric tissue from HP+ and HP- cases. [file 1471-230X-14-55-S6.xls]

## Sheet: Sheet1
Probe	Gene	Average β-value in HP-	Average β-value in HP+	P-value (corrected)	CpG Island	CpG Coordinate	Distance to TSS	Input_Sequence
DAB2IP_P671_F	DAB2IP	0.307646	0	3.52894e-06	Y	123500799	-671	GGGAAGGAAAGTCGCCCGGAAT[CG]GGGTCTAAGTGGCCAGGGCA
CSPG2_E38_F	CSPG2	0.180078	0.00418	1.19748e-05	Y	82803377	38	TCTGGGGAAGAACTCCAGGCGTG[CG]GACGCAACAGCCGAGAACATTAGGTG
CCNA1_P216_F	CCNA1	0.173224	0.0154343	3.33359e-05	Y	35904417	-216	CGCCGCTGATTGGCCGATTCAACAGACG[CG]GGTGGGCAGCTCAGCCGCATCG
STAT5A_E42_F	STAT5A	0.361102	0.182449	0.000347202	N	37693133	42	TGCTGTGGCAAGGCCTGTAGAGAGTTT[CG]AAGTTAGGAGGACTCAAGACGGT
FLT1_P302_F	FLT1	0.217441	0.0624657	0.000393925	Y	27967534	-302	GCAGGTTCAGGGTCTTTGCTCCG[CG]CCCTCTTGCCCTTGCCCCTCC
DIO3_P674_F	DIO3	0.348622	0.07408	0.000463141	Y	101096767	-674	GGCCGCTGACCCAGGAACCGCGG[CG]CCCCGCTGGAACGAGATGG
TWIST1_E117_R	TWIST1	0.17758	0.0125429	0.00057506	Y	19123703	117	GATGGCCCCGAGGTCCAAAAAGAAAG[CG]CCCAACGGCTGGACGCACACCCC
CCNA1_E7_F	CCNA1	0.352881	0.101059	0.000889596	Y	35904640	7	GCGATCCTCCAGTGCACTTGCCAGTTGTTC[CG]GACACATAGAAAGATAACGACGGGA
